# Supplementary material for: Double-Layered Microphysiological System Made of Polyethylene Terephthalate with Trans-Epithelial Electrical Resistance Measurement Function for Uniform Detection Sensitivity
Source: Biosensors (Basel). 2025 Oct 2;15(10):663. doi: 10.3390/bios15100663 (PMC12562628; doi:10.3390/bios15100663)
Supplement: Supplementary file 1 [file biosensors-15-00663-s001.zip]

Archive with 1 entries (1 files):
- biosensors-3857065-supplementary.pdf
